# Supplementary material for: Long‐Lasting Auditory and Vestibular Recovery Following Gene Replacement Therapy in a Novel Usher Syndrome Type 1c Mouse Model
Source: Adv Sci (Weinh). 2025 Jan 27;12(29):2410063. doi: 10.1002/advs.202410063 (PMC12362801; doi:10.1002/advs.202410063)
Supplement: Supplementary file 2 — Supplemental Table 1 [file ADVS-12-2410063-s001.xlsx]

## Sheet: Sheet1
Mouse #	Sex	BW (g)	Days	Injection		DOB	Circling count		Test age	Swim Test		Swim Test			#3 ABR			Test date	Test age		#2 ABR			Test date	Test age		#1 ABR				Test age	Swim test
			Injection	Methods	Genotyping		Normal	Abnormal	Months	Date		Normal	Abnormal		8K	16K	32K		Months		8K	16K	32K		Months		8K	16K	32K	Test date	Months	Normal	Abnormal
2	M	49.3	p2	Semicircular canal	(-/-)	2018-05-27	√		16.0333	2019-09-20		√			107	100	85	2019-09-20	16.0333		107	100	85	2019-03-14	9.7		120	115	105	2018-06-28	1.06667	√
3	F	51.8	p2	Semicircular canal	(-/-)	2018-05-27	√		16.1333	2019-09-23			√		107	100	85	2019-09-23	16.1333		107	100	85	2019-03-14	9.7		120	105	90	2018-06-28	1.06667	√
4	F	51.8	p2	Semicircular canal	(-/-)	2018-05-27	√		16.0333	2019-09-20		√			107	100	85	2019-09-20	16.0333		107	100	85	2019-03-14	9.7		115	90	95	2018-06-28	1.06667	√
7	F	32	p2	Semicircular canal	(-/-)	2018-05-27		√ (Count = 17)	16.0333	2019-09-20			√		107	100	85	2019-09-20	16.0333		107	100	85	2019-03-14	9.7		120	120	105	2018-06-28	1.06667		√
54	M	38.6	p2	Semicircular canal	(-/-)	2018-08-19	√		13.3333	2019-09-23		√			107	100	85	2019-09-23	13.3333		107	100	85	2019-03-14	6.9		75	65	70	2018-09-14	0.866667	√
55	F	48.7	p2	Semicircular canal	(-/-)	2018-08-19		√ (COUNT =92)	13.3333	2019-09-23			√		98	98	85	2019-09-23	13.3333								70	60	70	2018-09-14	0.866667	√
56	M	52.6	p2	Semicircular canal	(-/-)	2018-08-19	√		13.3333	2019-09-23		√			107	100	85	2019-09-23	13.3333		107	95	85	2019-03-14	6.9		75	60	70	2018-09-14	0.866667	√
59	F	49	p2	Semicircular canal	(-/-)	2018-08-19		√ (Count = 30 )	13.3333	2019-09-23			√		107	100	85	2019-09-23	13.3333		107	100	85	2019-03-14	6.9		75	60	65	2018-09-14	0.866667	√
63	M	31.8	p3	Semicircular canal	(-/-)	2018-08-25		√ (Count = 141)	13.0333	2019-09-20			√		98	85	85	2019-09-20	13.0333		95	75	75	2019-04-17	7.83333		85	90	80	2018-09-19	0.833333
68	M	36.5	p3	Semicircular canal	(-/-)	2018-08-25		√ (Count = 40)	13.0333	2019-09-20			√		107	100	85	2019-09-20	13.0333		107	100	85	2019-04-17	7.83333		107	100	80	2018-09-19	0.833333		√
98	F	43	p4	Semicircular canal	(-/-)	2018-09-14	√		12.4667	2019-09-23		√			107	100	85	2019-09-23	12.4667		80	70	80	2019-04-17	7.16667		100	70	70	2018-11-05	1.73333		√
103	M	30.4	p4	Semicircular canal	(-/-)	2018-09-14		√ (Count = 96 )	12.4667	2019-09-23		√			107	100	85	2019-09-23	12.4667		90	85	85	2019-04-17	7.16667		85	60	60	2018-11-05	1.73333		√
104	M		p4	Semicircular canal	(-/-)	2018-09-14		√ (Count = 28)	12.5333	2019-09-25			√		107	100	85	2019-09-25	12.5333		107	90	85	2019-04-17	7.16667		80	55	55	2018-11-05	1.73333
																											83.5556	68.8889	68.8889
																											12.0793	15.1031	7.96233
116	M	32.4	p4	Round window	(-/-)	2018-10-07		√ (Count = 20 )	11.7667	2019-09-25			√		107	100	85	2019-09-25	11.7667					2019-04-17
184	M	41.7	p2	Round window	(-/-)	2018-10-29	√		10.8667	2019-09-20		√			107	100	85	2019-09-20	10.8667		95	100	85	2019-04-17	5.66667		75	75		2018-12-12	1.46667	√
185	M	40.5	p2	Round window	(-/-)	2018-10-29	√		10.8667	2019-09-20		√			107	100	85	2019-09-20	10.8667		107	100	85	2019-04-17	5.66667		75	70	75	2018-12-12	1.46667	√
187	M	40.8	p2	Round window	(-/-)	2018-10-29	√		10.8667	2019-09-20			√		107	100	85	2019-09-20	10.8667		107	92	85	2019-04-17	5.66667		107	90		2018-12-12	1.46667	√
189	M	47.5	p2	Round window	(-/-)	2018-10-29	√		10.8667	2019-09-20		√			107	100	85	2019-09-20	10.8667		95	85	85	2019-04-17	5.66667		95	100		2018-12-12	1.46667	√
191	F	28.7	p2	Round window	(-/-)	2018-10-29	√		11.0333	2019-09-25		√			83	85	85	2019-09-25	11.0333		85	68	75	2019-04-17	5.66667		70	60	70	2018-12-12	1.46667	√
192	M	48.7	p2	Round window	(-/-)	2018-10-29	√		10.8667	2019-09-20		√			107	100	85	2019-09-20	10.8667		102	92	85	2019-04-17	5.66667		80	72	70	2018-12-12	1.46667	√
196	F	30.5	p2	Round window	(-/-)	2018-10-29	√		11.0333	2019-09-25			√		92	100	85	2019-09-25	11.0333		88	100	85	2019-04-17	5.66667		80	70	60	2018-12-12	1.46667		√
200	M	46.4	p4	Round window	(-/-)	2018-11-11	√		10.4333	2019-09-20		√			90	82	85	2019-09-20	10.4333		70	60	55	2019-04-17	5.23333		75	60	65	2019-01-03	1.76667	√
202	M	42.5	p4	Round window	(-/-)	2018-11-11		√ (Count = 75)	10.4333	2019-09-20			√		80	85	70	2019-09-20	10.4333		80	70	65	2019-04-17	5.23333		72	52	53	2019-01-03	1.76667		√
203	M	52	p4	Round window	(-/-)	2018-11-11	√		10.4333	2019-09-20		√			90	75	50	2019-09-20	10.4333		88	67	60	2019-04-17	5.23333		90	68	55	2019-01-03	1.76667	√
204	F	45.3	p4	Round window	(-/-)	2018-11-11		√ (Count = 62 )	10.5333	2019-09-23		√			82	85	85	2019-09-23	10.5333					2019-04-17			75	60	65	2019-01-03	1.76667	√
205	F	47.4	p4	Round window	(-/-)	2018-11-11		√ (Count = 137)	10.6	2019-09-25		No swim data			95	92	85	2019-09-25	10.6					2019-04-17			87	65	65	2019-01-03	1.76667	√
